# Supplementary material for: An ankyrin-repeat and WRKY-domain-containing immune receptor confers stripe rust resistance in wheat
Source: Nat Commun. 2020 Mar 13;11:1353. doi: 10.1038/s41467-020-15139-6 (PMC7070047; doi:10.1038/s41467-020-15139-6)
Supplement: Supplementary file 5 — Supplementary Data 1 [file 41467_2020_15139_MOESM5_ESM.txt]

>YrU1 locus+UTRs (7,058 bp from ATG to TGA)
GTGATGTTTGATAGCACACAAGGTATTCCTCCGGTATTCGGGAGTTGCATAATCTCATAGTCGAAGGAATATGTATTTGACATGAAGAAAGCAATAGCAATAAACTGAACGATCATTATGCTAAGCTAACGGATGGGTCTTGTCCATCACATCATTCTCCTAATGATGTGCTCTCGTTATCAAATGACAACACATGTCTATGGTTAGGAAACCTTGACCATATTTGATCAACGAGCTAGTCTAGTAGAGGCTTACTAGGGACACGGTATTTGTCTATGTATTCACACATGTATTTAAGTTTCCGGTCAATACAATTATAGCATGAATAATAAACCTTTATCATGGTTAAGGAAATATAGTAATAACCATTTTATTATTGCCTCTAGGGCATATTTCCATCAGAAGGAATATGTATTTGACATGAAGAAAGCAATAGCAATAAACTGAACGATCAATATGCTAAGCTAATGAATGGGTCTTGTCCATCACATCATTCTCCTAATGATGTGATCCCGTTATTAAATGACAACTCATGTCTATGGTTAGGAAACCTTAACCATCTTTGATCAACGAGATAGTCTACTAGAGGCTCACTAGGGACACGGTATTTGTTTATGTATCCACGCATGTATTTAAGTTTCCGGTCAACACAATTCTAACATGAATAATAAACCTTTATCATGATTTAGGAAATATAATAATAACCATTTTATTATTGCCTCTACGGCATATTTCCATCAGCGGGTCCTTGCAATGTCCCTTCCTCGATGACATGTTGGATTTTGTCCCTTGGAGCTATTCAAAAAATAGAAAGTTTCCTGTTCAATCAACCTATGCTATGGAGTGGAAACACGAACATGGGAGAAAACTTAGAAGAATTGATAATATGGGACATCTAATTATTAATCCTATTTGGAGTGAGATTTGGAAGTTATCTTGCCCGTTGGAGGTATTTTTTTTCTTCATATTTTGCATGGAACTCTTTGGCAAATAGACACATAAAAGTTTCTCCCAATTTTCCTTCATGTTCCTTTGGATCAGAAGATACAAAACATATGTTATTTCAATGTCACAAAGCAAATGAGGTTTGGAAAGTGGCCAGGCTGGATCAAGTCATTAAAATAGCTTGCAAAGTTGATTATGCTGGTGAGGCTGTCCTAGAATATTTACTTTCGATACCTGAACATGAGTTGGCTATCTTGGGTATTCAGAATGTTCGTGGGATGATTGCAATTGCTACTTGGTATTTGTGGTGGGAAAGGCGAAAATTGGTCCATAAGGAGAAAACCCAAGATGCTAACCAGATTTCTATGGGGATTCACGCTATTACATTAAACTATGTTATAACTATATCACCTAAGGCTACTATGAAAAGAGGGGGTTGGACACAACCTCCGAGGGGGTTTGTAAAACTTAATGTGGTATATGCTCATGTGTCGCCGAGTACAACTGCAACATTGCCGGATATTCAAGAAAACAGTCTAAACGACCCTTAAAACCTTCTTATCTGTTATCCTAGGTAAATGGGACTTCTGTAAGTCCCATACTCTCATTAACCAAGTGTTTGCTTCATTGTTGTACTGTAAATCTCATACTCTCATTAACCAAGTGTTTGCTTCATTGTTATACTTTAAGGTTGGCTGCAACTGGAACACGTGGGTCTTCTTAATGGTGTTTTCCCTAGGCTTTTGATTTAAGTGTGCATTTTTGCTGCCTCTATACATGGACCTACCTCTAGCAAAAAATTCTTGACATCGCCTTCAAGCTTTTGGTTTTATTAAAATATCCATCAGTCCCTACATGTCATCCCTTCTGTTGAGCCTCCCAACAAAAAAAATGAGGCTCCTACATGTCATCATGTCATCGGTGCGAGCCGGTTGACGTTTGGGAGCAATCAGCTGGTGGATGCTAATCATTTGCATCTGTATTGCGGTACCGGGCTGGATATGACTGAGCAGGTGGGGTGCGGCACAGGGGGCCCGGAAGGAGAAAGGAGAGGAGATGAGGACTGAGTGGCTCCGCATGTAGTACAGTAATGCGTTCTTCCCTTCGATTTCCTACAGACCTACATACTATTCGTAGTCGCCCCCTTTTATCGAGCTGTGATGCAGATGCTTGCGCATTGGCTTTGGCTTCAGAGGGATCGACCAAGAAAATGAAGAGCACAAGATCGAAGACTGCCAACGTGCGCGGGCTCCTCTGTTCAAGCAGTTATCGTCTTCCGCTGATAAGCAGCAAGCGTGGTGACTGAGACGGACGGGAGGAAGTTTGGAGGCTCCCGACAAGGCGACAAGTGAGTACGTTCAATTTGTTTGCTGTTTCAGTGGGATTACCCGCGGAACTCGTTGTAATGTTAAATTTCTGACTGGTATGCAGTTCGATGTGTATGTGCCGTGGGGCAGAAGGATCCGCCTCTTGGCCTGGTTGCAGCGGGAGATCTCTATTGGGAAATTGAGAATTTTCCGTAGTGTGTGCGGAAGTGTCGTTCTTCTGAATCGAGCGAAGGGAGTTATAAAGGAAGATCTTGCCCTATTCTTTGAGTTGAAGCTTGGTTTCCCAATGTTAACCTAGATCTGCAAGAACACGATCTTGCAGTTTTGGACTTCGTCACAATATATCACCAAAATTAATCAAGTTCTTGTATTTGGAGATAGAGAGGCACAATCCAGGCTCCGCGCTCTAGAGAAATTGAAGACCTTCTGGGGTTCTTATCCATGGAGCAGCAGCAGAGCTTCGAGGAGAGGACGAGCAAAGATAGCCCCGAGAAGATGGGTGACAGTGCGCTCCACCTTGCAGCAAGGGCCGGAAATGTTGCCCTTGTGCAGAAGATCTTTGCGGACTGCGATCCGGAGCTGGTCGCGGAATTGACTGACCATCAGAACCAGGACGGTGAGACAGCGCTGTATGTTTCCGCGGAGATGGGGCATGTCGAGGTTGTGTGTGAAATTCTGAAGGTTTGTGATCTGCATTCAGCATTTCTCAAGGCACACAACAGCTTTGATGCATTCCATATTGCAGCAAAGCAgGGCCATCTAGGTTAGTTCTTTACTTCTTTCCTTTCATCACTAATTCTTGTATATTGTTGAGTTTAACCACAATGTGCTATGTTTGTCAAGTCATTGATTGGACGATTATGGTTGTGTGAATTGGAATTCTTCAGTACTCCTTAGTTGGATTGTTTATAGTTGTGATTTTCTTTGTCTTGTATACAGTGACTTGTATTTCATTACCTTTGTCCCCAAAGCATTTACCAGGTGTCCGCTTTTGCATTCAATGTTTAAGAAATTTATCTGGGTGATTTGGTCCATATTCCAGCCTATATTGCCTGGTTTTCTTGGTATGGCAGGCAAAAGTGACCATGGATTCACAGTTTTATGTAGGATTTGTTGCTGTCGCGATATGCTTATAAAATATTGATGTTGATGTATCCAAATCAGGGTATCTGATATGATTGATTAGCGAGATAATTAAATGTTGCATCTTCGTGCTTTTTTTTTGTGCCAGCAATTTGTGCTAGAACAAATCAGCTCATGCAATTTATAATAGAAGGCAGTGGAGAAGAGCAAACCACTGTCCTACTCCTGATCCTAAGTTCCTAACTACTACTCCCTCTTCCATAATTTTGAACTAAAACCATGACAAGAATTATGGGACGGAGGGAGTATGATAGTTGTATCTTTGTGGATGTTTGGCTTAATGTTATTGTCAAGTTATTTCGGCTCATATACATGTCCCATGCTTTGTTTCGCAGTTGTTTTGCAGGAGCTACTGAAGGCTTTTCCTGCATTAGCTATGACAACAAATTCAGTAAATGCCACAGCTTTATACACTGCCACACTTCACTGCCACATTGGTATTGTCAATCTTCTACTGGATACAGACCCAAGACTTGCCAGGATTGCAAGAAATAATGGGAAGACAGCTCTGCATATAGCAGCAAGGCTGGGCAATGTGGAGGTGGTAGTGTTGTTGTTGAATAAAGATCCGGCGACTGTTTTCAGAATAGACAGGAAGGGACAAACAGCAGTGCACATGGCTTCCAAAGGCCACAATGCTGAAATTCTGCTTGAGCTACTGAAGCCCGATGTCTCAGTAATCCATTTGGAAGATAACAAGGGGGACAGGCCACTGCATGTTGCAACGCGGAAGGGAAAAACCATTGTAGGTTACCATATCTCTAAAATATCTTCTGTTTTCTTCATTATTTCATTCTTCAGATGTTAACAATTTGTTGTTGCATATTATTTCTTGTTCATCCTATGTTCATTTGCAAAGTTTGCCTGCTTAAACCAGCAATATTAGATTTTCTAGAACATAAAGTATCTAAAGCAATTTACACTACATTATGTACACAAATAATGAAAAGACTTCCTTTCATAGACTTGAGAGAACTATGAAGTTCTAAGCAGTTTCAACCAGAATTTCAGTGGACTTATGTATATGTACTTACGATTTTAAGATTTTTTCTTAGTAATTTGATCCTTTTTCTGATATTCGCATAATTCCTTACAGATAGTTCAGACGCTAATATCCATTGAAGAGATTGATATCAATGCAATCAATGGAGCTGGAGAGACCGCTTTTGCCATTGCAGAGAAACTGGGTAATGAAGAGCTTGTAAACATCCTGAGGGAGGCTGGTGGAGTAACCGCAGAAGAGCAAGTAAATCCTCCGAAATCAATCAAGCGTTTTAAGCAAACACATGATGTCCAATCGCAGATCAAGCAAAAGCGTCGGACAAATATGCATTTCCACACGATCAGGAAGAGTAGTCAAAAGCTCCACACTGAGGCTCCAGTCTGCGCTTTGGCAGACGCCATGTTCAGACTTCCTGCAAAGCTCGATGAGCTACTGATTAGCCACGTCCACATGCTTCCTAGGGGTGCGGAGGATGAGATACCTCTCATCAAGCAAGATCTGGAAGAGATAATGGCCATTCTGCAGGAGCACGACCACCCAGGGAGAGCGGAAGACCGTGCTATGACGAGCAAGTGCCTGACCAAGGAGGTGCGCGAGCTGTCATACGACATGGAGGATAGTGTCGACCAGTATGTGCACGCCGTCGACACCAAGAGAAGGATTGTTCCTCGCCGTAAAAAGTACAAGATCACCTGTCGTAGGGGCAAGACCACTGCGCGGCTCCCGGAGAAGCTTAAGTGGCGTATATGGATGGCCAACAAGATCAGGGAGTTCAGTGTGCGCTCGCAAGAGGCGCTGCAGCGGTACAGCCTATTTAACCACCCTGGTGCTCATGACATCAGCACGTCTGCTACTTCTACGAGACATGATGTGTGTTTTGGCTCTTGGTATCCCACACCGTGTGGGGAGCTTGTCGGTATAGATGGACATTTGAATACTCTTGAAGCGTGGTTGGGTAAGGATGGGGAGCAGCAGCTCAAGGTGGTATCTGTTGTTGGATCTGGAGGGGTTGGTAAGACCACACTTTCCAAAGAGCTGTACCGTAGAATCAGAGGGCAATTCGAGTGCCAGGCATTTGTGAGGACGTCCCGGAAGCCCGACATCAGGAGGCTTCTCATCAGCTTGCTCTCACAAGTCCGGCCACACCAAACCCCTCACACTTGGAAATTGCATAGTCTAATTGCCGATATCAGGACACATCTCCACGATAAGAGGTATACATGTCTCTTGATTCATAAGAATTACATTTTCTGGACAGGAATTTAATCTTGTGAGCAGGCCCTTAGTGTGATTTTTCCATTATACAAACATGTTACTGCGGCATCTTAGTGCACCAAAATGGTTTGCGGTTCGATTTCTTCCTTAGTTCAACGATATTTCGGTGGTGGTGAAGATTTGAAGTCACTGATAATATTTTTGTATGCAGCTATGCTGAGCCACTTTTTTTTCCTTCCAGTCCAGTAAGTATAGAGTGGCAGATTTCCAATGCGTTATTAGGCTGACAACTGTGCTAAAACATTCCTCAGGTACTTGATCGTCATTGATGATGTATGGGCTACACAAACATGGGATATCATTAATCGTGCTTTGCCGGCTGGTAATCTTTGCAGTAGAATTCTAATAACAACAGAAGTCGAAGATGTAGCTCTGAAATGTTGTGGTTATGACTCTAGGCATGTTCTTATGGTGAAACCACTTGGTTACGATGATTCAAGCAAATTATTTTTCAGCACAGCTTTTGGACTACAATATGAATGTCCTCCAGAACTCTGTGACGCTGCACACAACATTGTGAGGAAATGTGCTGGTTCACCACTAGCAATGGTTACTGTGGCTAGTCTTTTAGTAAGCCAGATTGGCAAACCAGAGAAATGGGATTATGTAAATGAAATCTTAGGTCACGGTTTGAGCACATATCCTAGCTCGGAAGGAATGAAACAAGTACTAAACCTTAGTTACAACAATCTTCCTCATTATTTGAAGGCATGTGTGATGTATCTCAGTATATATGAAGAGGACTACATAATTCAGAAAGATGATTTGGTAAAGCAATGGATAGCTGAAGGTCTTATCCTAGCAACAGAAGAGAAAGACAAAGAGGAAATATCAAGGAGATATTTTGATGAGCTTATCAGTAGCAGAATGATCCTACCTGTGTATACAAATGACAACGATGATGTTTTGTCCTGCACACTGCATCACATGGTACTTGATTTTATCAAACACAAGTCCTTAGAAGAGAATTTTGTCATCCCAATAGATCATAGTCAGACAACTGCACCACTCGCAGACAAGGTTCGTCGACTGTCTCTCCACTTTGGTAATTCAGAAGCAACGCCACCAACAAATATGAGACTATCACAAGTTCGGACTCTCGCATTTTTCGGGGTCATTGAGTGTTTGCCTTCCGTTATAGAGTTTCGGCTTCTTCAAGTCCTAATCCTACATCTTTTTGGCGATGATGAAAGTGTCAGTTTTGATCTCACTGGAATATCTGAGCTTTTTCGGTTGAGATATTTGCATGTCACATGTAATGCCACCTTAGAAGTACCACAAACTCAGATGCGAGGTTTACAATATTTGGAGACACTGAAAATAGATGCAAGAGTAAGTGCAGTTCCGTCGGACATTGTTCATTTGCCGAGCTTGTTGCACCTCAGTCTTCCTGTTGGGACAAATCTACCAAATGGTATTGACCATATGACATCGCTTTGCACACTTGAATATTTTGATATAAATGTTAACTCAATGGAGAATGTGCACAGCCTTGGTGAGCTGACCAATCTTCAGGATCTTCGGCTCACATGTTCTACAGTTCCTTCTTCTTACTTAAAGAGTAAAATCGATAGTATGGGCTCTATTCTTGCGAACCTCAGCAACCTCAGGTCTGTAACTCTGAAGTCTTCAGGTATTCTGGAGAGTGAACCTTACAGCATGATCATTTCCTGTGATGGCTTGAGCAGCGTTTCCTCTCCTCCAGCTCTTCTTCAAAGATTTGAGTGGTTGCCACGCATTTGTACCTTCTCCAGCATCCCTAAGTGGATTAGCCATCTCAACAAGCTCTGCATTTTAAAGATTGGGCTTAGGGAATTAGTGAGCAATGATGTCGCTGCTCTGAGAGGATTGCCTGCACTAACTGTTTTGTCGTTATATGTCCGAGCAAAGCCCGCAGAAAAAATTGTCTTTAGTAGGGCAGGATTCTTGGTTCTCAAGTGCTTCAAGTTCAGGTGCAGTGTACCTTGGCTGGAATTTGAGGTGGATGCAATGCCTAATCTCTTGAAACTCAAGCTAAGTTTCGATGCCCATGGAGTAGATCAACATGGTACTATACCTGTCGGCATAGTGCACTTAACAGGCCTTAAGGAAATCTCTACAAAAATTTGGGGTGCTGGTTACAATGAAAGAAGGGCTGCAAAATCAGCGCTGATTGCCGCTATTAAGATGCATTCGGGATGTCCCACCGCCAGCATACAGTGTTTAGATGGGATGTTCAGTGGTAAGGATGATAATAATAGCGGGATACAAGAGGAAGAACACATGGCTCTGCAAAAGCAGCAATACAATATCATGGAGGAAGACTTGATGGAACAGCATAAAGTCCGTCAAAAAGGCACGTGGGAAGATGCTCACAGAAGGTATGATGATGATCTCTCTCATTCATGTGCTTTGCTAAGTGAGTTTTGGTGGTGGCTAAACGCTTTGCTGCCATTAGGTTTTCTGCATTTTCAGATTGGAAAGCTGTTGCGGACAAGCAACCTAACAGTAGGTATGTATTTGTCAGTAGTAATTAATTATAACTGAAATAAACATATTTTGTTCTTGCTCTTGCTTCGTTCAATATCCTAATAGATGCTAAAGCTACTCAGGGATGCCACGTCTGTTGCCTTTTAAATCCTCCATGTTTTCTGATGGGCAGAGTGCACCATCCGTGCCGGGTTGGGAAGACGACCGGACTGTCAACATCAAGGAAGTGGACAGCATGGCTGAAGACAGAGACACAGAAATACAAGAGCATGGATAAAGACTCCAATAAACAGCATGGAGGTCTTCCAAAGGACCACATGGATGTTGCAGACAAACAAGCTGCCAGTAGGTATGTATTTGTCCGTTGTAACTAATTAACTAACGAATCTTCTCTTCTCGCTATAGCTCCGTTCCATACCCTAATGGATGCTAAAGCTGCTCATGGATGTCACTTGTTTTGCTTTTTATAACTTCTGTGTCTTTGGAACGGCAGATCACAGCACCTAATAACCAGCATGTAGTTCTTCAAAAGGACAACGTGCTTATAATAATCCATTAGGGTTCACAAAGCTATACTCTGAGAATTTATGGCATGTTCCTGTTTATCTCTTAGCAACCATAAAATAGTAATAGAAGAAGATTTCATGTATTTCTTTAATTACTATCTATATCTATACATGTATATATTGCTTTTGAGAGTTTATGGCATGTTTCTGTTTATCTCGTAGCAACAATCGTAGGATTCCCAGGCGGACCAGGAAGATGAGTAGTCGGAGGATGCAGGTGAGGGTAGGATCCTTGCAGGACTTGGGTTTCCTCGACGATGGCTTCAGCTGGAGGAAGTACGGCCAGAAGGATACCATGGGCTCCACGTACCCAAGGTCAGAAGGAACTCTCGCCTCAAGCGCACCAAGTATTTCTAGGCCCTGTTTGTTTGGGCTTTTGCTTTTGCTTCTGCTTTTGCAGTTTTTTTCATTTTGGCCAAAAAGCCATAAAAGCTCCTAAATAGATGCTTTTGGAGCCAAATATTGTTATATTGATTCATCAAAATCCATAAAAGCTCCAAAAGCGTCTATTTAGGAGTTTTTATGTCTTTTTGGTCAAAGCGGAAAAGCTGCAAAAGCAGAAATAAATAAAGGCCCAAACAAACAGGGCCTAATCTTTTCGCTGCACCTGACAGAGACTGACTCGAGGCACTTGTTGAAATTGAATTCTCAATTGCAGAGCTTATTTCCGGTGCACGCACAGGCACGTTAAGGGCTGCCTAGCGACCAAGCAGGTGCAGCGCACGTCTAACGACCCGCTGCTCTTTGACGTGGTGCATAACGGGGAGCACACGTGCTTGGACTCTGTCGGATCCCCTGCGACGTCCGGGAGCCAGGTTACCTACGAGGGGATAAATGCAACCGCGGCAACGTCTTGTGGCCAGGTCACCTTGGAGGAGGTGAGCAGAGGTACGCCCGGAGTTGGATTCATGTCCCCGGCGGTGTTCAGTAGCCAGGTTATGTCCGAGGTGGTAAGCGGAAGCGGGAGTACGGCGGGATTTTCTGGTGATGAGGTTGGCATGCCAGACCCGGACCGCGATGGCTACGAATTTGACCGAGTTTGAGGTCAGCGCTTTCTTGGCCTAGTGAGATTTGATCATCTCCTCGCAGGGGGCGGGCGGGGCCACGATTTGAGCACACGGAGGGCCAAGCCATGTTAGTATTTATATAAGGCCATGCATATCCCATGGTGCCTTGTTATCGGTTCTATGGGTTGTTCTGCTTGGGGCGATGGTGTGTGGTTGACCCATGGTGCCTTGTCAGTGGGGAGGGAGGAATCCGTTGATCCAATGTGCTCGGAGGCTAAGTGCCCCGGCGACTGCTCCTCTTCCATTGCTCAGTCCCCAGCACGTCCGATGCTTAGTCCAGAGGAGCCGCTTGTTTTCGACGCAGGGCGCATGATGGGGGCCTTCGGCATGCCCGATGTTCTAGTTGAGCCTCCGGTTGGGGTGTGCGGTGTTGTTGCGAAGGGGACACAGACTAAAGCAACGCCATTATCTCTAGAGGATTCTCTCACCAAGGTTACTTGTGCACTACCACAACCTCTGCTTGGCACCCCGGCGCCTTTGCACGGGGAGAAGGATGACGAGCGACAAAGTAGGCGTCTGGAAAAGAAGAACAAGGTGTGCAACATTCTGACGTCCAAGTACGCAGAGCACAGGTTGTTAGAGACTTTTGGTGAGCTGCCGGAGGTCAGCGATGCGGAGGGCCCTAAGCAAAAGATGAAAGCATATCTAGACATGTATAAAAAACCGCTCTCACCGCAAGTGATCAAGGGGTTGAGGACTTTGGCGGGCATCACAGAAAAGTCAAAGTTGAACCTTTCAGCATGTTTTCCACTTGATAATGTTCGCACGTAATGCTTTCAGGCTGAGACAGAAGTGTCATCGATATGTACGATTTAATCACCGATACCATAATTAGAGCAACTCCAACAATTCCTTCAAAAAACTTCCCGATTTCGCTGAATTTTAGAGGAAGTTTCCCGCAAAGTACTTTCGTCGCATCCCGTAAAACATCTGCCCCTAAATTTGTTTTTATTTTATTTTTCATTAAACAAAACGAAATAATGGCCTAGGGCCTGCCAACAAGTGACACGCGTGATGGCCTTCGGCGGGGCGACAGTGGCAAGGTGGCGTTCCGACGGCGGGGCAATGGAAAGGCGGCGTTCCGAAGGCATGGCGGCGGCAAGGTGGTGTTCTTGCAACGGGCAGGGCGGCGGCGATGAAGCGATGTTCCAGCGGCGACGACGAGCGAGTGGCGCGTCGAGAGGTTTCAGGTGGTTACCTTGCCGCCAAAAGTTTATGGGAAACAAAACTTCCCCTAGACCTGAAGGAAGTTGGGGTCAAATTTACAAGATCCTGTAAATTTATTGCACGTTTACGGGGTTTTCTGAAGATGATTTTTGGCCTAAATTTTACTTTACGGATACATGATCTGTTAGGGTTGCTCTTAGGCCGGGGCATAAAAGACGAGAGCTCCTAGTTGACGCTCGTGCGTCAACCAGGTGTAGATTTGCTAAAGCCTACATGAATGGGCCCACTTCACCAAGAACTTGTTTTTTAAATATTTTTCTCTTTGGTTATTTAGTCAGTTTTTCAGTGAAAAACCAGCTATTGTTTTTCAGAAGATAGAAAATTTTATAACCTATTAAAATAGGAAAATATATTTTCAAAAAAATTATATTATATGTTTTATAAAAGTTCAATGTATATTAAAAAATTATTCACCGTGTATTAAAAATATGTTCGGTTTGTATAAAGAATGGTCATCATATGTTAAAAAATGTTCAGTGTATATAACAAAAATGTTCATCATATATAAAAATATATATTCAGTTTATGTTTTGAAGAAAATTTACCTTATGCTAAAAAAAGTTCAGTGTGCTTTTGAAAAATGTTCATTGCATGCTAAAATAGGTTCAGTGTGCATTTGAAAAAGTTCACCATATACTGCAAACCTATAAAATGCAAAAATATAAAACAAAAGAAAACACAACATCTGAGAAAAGAAAACGTAAAAAACAAAATAGAAGCAGCTAGTTAAGTGGGCTGGCCCATCTGAAGGTTCCTTCAGTGAAGTCTCCCTTATATCACGCACTCGGGCGTCACCTAGGATTGACCATAAAAGACCGAGTAGAGAGGATGGCAT


>YrU1 CDS (4,731 bp)
ATGGAGCAGCAGCAGAGCTTCGAGGAGAGGACGAGCAAAGATAGCCCCGAGAAGATGGGTGACAGTGCGCTCCACCTTGCAGCAAGGGCCGGAAATGTTGCCCTTGTGCAGAAGATCTTTGCGGACTGCGATCCGGAGCTGGTCGCGGAATTGACTGACCATCAGAACCAGGACGGTGAGACAGCGCTGTATGTTTCCGCGGAGATGGGGCATGTCGAGGTTGTGTGTGAAATTCTGAAGGTTTGTGATCTGCATTCAGCATTTCTCAAGGCACACAACAGCTTTGATGCATTCCATATTGCAGCAAAGCAgGGCCATCTAGTTGTTTTGCAGGAGCTACTGAAGGCTTTTCCTGCATTAGCTATGACAACAAATTCAGTAAATGCCACAGCTTTATACACTGCCACACTTCACTGCCACATTGGTATTGTCAATCTTCTACTGGATACAGACCCAAGACTTGCCAGGATTGCAAGAAATAATGGGAAGACAGCTCTGCATATAGCAGCAAGGCTGGGCAATGTGGAGGTGGTAGTGTTGTTGTTGAATAAAGATCCGGCGACTGTTTTCAGAATAGACAGGAAGGGACAAACAGCAGTGCACATGGCTTCCAAAGGCCACAATGCTGAAATTCTGCTTGAGCTACTGAAGCCCGATGTCTCAGTAATCCATTTGGAAGATAACAAGGGGGACAGGCCACTGCATGTTGCAACGCGGAAGGGAAAAACCATTATAGTTCAGACGCTAATATCCATTGAAGAGATTGATATCAATGCAATCAATGGAGCTGGAGAGACCGCTTTTGCCATTGCAGAGAAACTGGGTAATGAAGAGCTTGTAAACATCCTGAGGGAGGCTGGTGGAGTAACCGCAGAAGAGCAAGTAAATCCTCCGAAATCAATCAAGCGTTTTAAGCAAACACATGATGTCCAATCGCAGATCAAGCAAAAGCGTCGGACAAATATGCATTTCCACACGATCAGGAAGAGTAGTCAAAAGCTCCACACTGAGGCTCCAGTCTGCGCTTTGGCAGACGCCATGTTCAGACTTCCTGCAAAGCTCGATGAGCTACTGATTAGCCACGTCCACATGCTTCCTAGGGGTGCGGAGGATGAGATACCTCTCATCAAGCAAGATCTGGAAGAGATAATGGCCATTCTGCAGGAGCACGACCACCCAGGGAGAGCGGAAGACCGTGCTATGACGAGCAAGTGCCTGACCAAGGAGGTGCGCGAGCTGTCATACGACATGGAGGATAGTGTCGACCAGTATGTGCACGCCGTCGACACCAAGAGAAGGATTGTTCCTCGCCGTAAAAAGTACAAGATCACCTGTCGTAGGGGCAAGACCACTGCGCGGCTCCCGGAGAAGCTTAAGTGGCGTATATGGATGGCCAACAAGATCAGGGAGTTCAGTGTGCGCTCGCAAGAGGCGCTGCAGCGGTACAGCCTATTTAACCACCCTGGTGCTCATGACATCAGCACGTCTGCTACTTCTACGAGACATGATGTGTGTTTTGGCTCTTGGTATCCCACACCGTGTGGGGAGCTTGTCGGTATAGATGGACATTTGAATACTCTTGAAGCGTGGTTGGGTAAGGATGGGGAGCAGCAGCTCAAGGTGGTATCTGTTGTTGGATCTGGAGGGGTTGGTAAGACCACACTTTCCAAAGAGCTGTACCGTAGAATCAGAGGGCAATTCGAGTGCCAGGCATTTGTGAGGACGTCCCGGAAGCCCGACATCAGGAGGCTTCTCATCAGCTTGCTCTCACAAGTCCGGCCACACCAAACCCCTCACACTTGGAAATTGCATAGTCTAATTGCCGATATCAGGACACATCTCCACGATAAGAGGTACTTGATCGTCATTGATGATGTATGGGCTACACAAACATGGGATATCATTAATCGTGCTTTGCCGGCTGGTAATCTTTGCAGTAGAATTCTAATAACAACAGAAGTCGAAGATGTAGCTCTGAAATGTTGTGGTTATGACTCTAGGCATGTTCTTATGGTGAAACCACTTGGTTACGATGATTCAAGCAAATTATTTTTCAGCACAGCTTTTGGACTACAATATGAATGTCCTCCAGAACTCTGTGACGCTGCACACAACATTGTGAGGAAATGTGCTGGTTCACCACTAGCAATGGTTACTGTGGCTAGTCTTTTAGTAAGCCAGATTGGCAAACCAGAGAAATGGGATTATGTAAATGAAATCTTAGGTCACGGTTTGAGCACATATCCTAGCTCGGAAGGAATGAAACAAGTACTAAACCTTAGTTACAACAATCTTCCTCATTATTTGAAGGCATGTGTGATGTATCTCAGTATATATGAAGAGGACTACATAATTCAGAAAGATGATTTGGTAAAGCAATGGATAGCTGAAGGTCTTATCCTAGCAACAGAAGAGAAAGACAAAGAGGAAATATCAAGGAGATATTTTGATGAGCTTATCAGTAGCAGAATGATCCTACCTGTGTATACAAATGACAACGATGATGTTTTGTCCTGCACACTGCATCACATGGTACTTGATTTTATCAAACACAAGTCCTTAGAAGAGAATTTTGTCATCCCAATAGATCATAGTCAGACAACTGCACCACTCGCAGACAAGGTTCGTCGACTGTCTCTCCACTTTGGTAATTCAGAAGCAACGCCACCAACAAATATGAGACTATCACAAGTTCGGACTCTCGCATTTTTCGGGGTCATTGAGTGTTTGCCTTCCGTTATAGAGTTTCGGCTTCTTCAAGTCCTAATCCTACATCTTTTTGGCGATGATGAAAGTGTCAGTTTTGATCTCACTGGAATATCTGAGCTTTTTCGGTTGAGATATTTGCATGTCACATGTAATGCCACCTTAGAAGTACCACAAACTCAGATGCGAGGTTTACAATATTTGGAGACACTGAAAATAGATGCAAGAGTAAGTGCAGTTCCGTCGGACATTGTTCATTTGCCGAGCTTGTTGCACCTCAGTCTTCCTGTTGGGACAAATCTACCAAATGGTATTGACCATATGACATCGCTTTGCACACTTGAATATTTTGATATAAATGTTAACTCAATGGAGAATGTGCACAGCCTTGGTGAGCTGACCAATCTTCAGGATCTTCGGCTCACATGTTCTACAGTTCCTTCTTCTTACTTAAAGAGTAAAATCGATAGTATGGGCTCTATTCTTGCGAACCTCAGCAACCTCAGGTCTGTAACTCTGAAGTCTTCAGGTATTCTGGAGAGTGAACCTTACAGCATGATCATTTCCTGTGATGGCTTGAGCAGCGTTTCCTCTCCTCCAGCTCTTCTTCAAAGATTTGAGTGGTTGCCACGCATTTGTACCTTCTCCAGCATCCCTAAGTGGATTAGCCATCTCAACAAGCTCTGCATTTTAAAGATTGGGCTTAGGGAATTAGTGAGCAATGATGTCGCTGCTCTGAGAGGATTGCCTGCACTAACTGTTTTGTCGTTATATGTCCGAGCAAAGCCCGCAGAAAAAATTGTCTTTAGTAGGGCAGGATTCTTGGTTCTCAAGTGCTTCAAGTTCAGGTGCAGTGTACCTTGGCTGGAATTTGAGGTGGATGCAATGCCTAATCTCTTGAAACTCAAGCTAAGTTTCGATGCCCATGGAGTAGATCAACATGGTACTATACCTGTCGGCATAGTGCACTTAACAGGCCTTAAGGAAATCTCTACAAAAATTTGGGGTGCTGGTTACAATGAAAGAAGGGCTGCAAAATCAGCGCTGATTGCCGCTATTAAGATGCATTCGGGATGTCCCACCGCCAGCATACAGTGTTTAGATGGGATGTTCAGTGGTAAGGATGATAATAATAGCGGGATACAAGAGGAAGAACACATGGCTCTGCAAAAGCAGCAATACAATATCATGGAGGAAGACTTGATGGAACAGCATAAAGTCCGTCAAAAAGGCACGTGGGAAGATGCTCACAGAAGGTTTTCTGCATTTTCAGATTGGAAAGCTGTTGCGGACAAGCAACCTAACAGTAGAGTGCACCATCCGTGCCGGGTTGGGAAGACGACCGGACTGTCAACATCAAGGAAGTGGACAGCATGGCTGAAGACAGAGACACAGAAATACAAGAGCATGGATAAAGACTCCAATAAACAGCATGGAGGTCTTCCAAAGGACCACATGGATGTTGCAGACAAACAAGCTGCCAGTAGCAACAATCGTAGGATTCCCAGGCGGACCAGGAAGATGAGTAGTCGGAGGATGCAGGTGAGGGTAGGATCCTTGCAGGACTTGGGTTTCCTCGACGATGGCTTCAGCTGGAGGAAGTACGGCCAGAAGGATACCATGGGCTCCACGTACCCAAGAGCTTATTTCCGGTGCACGCACAGGCACGTTAAGGGCTGCCTAGCGACCAAGCAGGTGCAGCGCACGTCTAACGACCCGCTGCTCTTTGACGTGGTGCATAACGGGGAGCACACGTGCTTGGACTCTGTCGGATCCCCTGCGACGTCCGGGAGCCAGGTTACCTACGAGGGGATAAATGCAACCGCGGCAACGTCTTGTGGCCAGGTCACCTTGGAGGAGGTGAGCAGAGGTACGCCCGGAGTTGGATTCATGTCCCCGGCGGTGTTCAGTAGCCAGGTTATGTCCGAGGTGGTAAGCGGAAGCGGGAGTACGGCGGGATTTTCTGGTGATGAGGTTGGCATGCCAGACCCGGACCGCGATGGCTACGAATTTGACCGAGTTTGA


>YrU1 protein (1,576 aa)
MEQQQSFEERTSKDSPEKMGDSALHLAARAGNVALVQKIFADCDPELVAELTDHQNQDGETALYVSAEMGHVEVVCEILKVCDLHSAFLKAHNSFDAFHIAAKQGHLVVLQELLKAFPALAMTTNSVNATALYTATLHCHIGIVNLLLDTDPRLARIARNNGKTALHIAARLGNVEVVVLLLNKDPATVFRIDRKGQTAVHMASKGHNAEILLELLKPDVSVIHLEDNKGDRPLHVATRKGKTIIVQTLISIEEIDINAINGAGETAFAIAEKLGNEELVNILREAGGVTAEEQVNPPKSIKRFKQTHDVQSQIKQKRRTNMHFHTIRKSSQKLHTEAPVCALADAMFRLPAKLDELLISHVHMLPRGAEDEIPLIKQDLEEIMAILQEHDHPGRAEDRAMTSKCLTKEVRELSYDMEDSVDQYVHAVDTKRRIVPRRKKYKITCRRGKTTARLPEKLKWRIWMANKIREFSVRSQEALQRYSLFNHPGAHDISTSATSTRHDVCFGSWYPTPCGELVGIDGHLNTLEAWLGKDGEQQLKVVSVVGSGGVGKTTLSKELYRRIRGQFECQAFVRTSRKPDIRRLLISLLSQVRPHQTPHTWKLHSLIADIRTHLHDKRYLIVIDDVWATQTWDIINRALPAGNLCSRILITTEVEDVALKCCGYDSRHVLMVKPLGYDDSSKLFFSTAFGLQYECPPELCDAAHNIVRKCAGSPLAMVTVASLLVSQIGKPEKWDYVNEILGHGLSTYPSSEGMKQVLNLSYNNLPHYLKACVMYLSIYEEDYIIQKDDLVKQWIAEGLILATEEKDKEEISRRYFDELISSRMILPVYTNDNDDVLSCTLHHMVLDFIKHKSLEENFVIPIDHSQTTAPLADKVRRLSLHFGNSEATPPTNMRLSQVRTLAFFGVIECLPSVIEFRLLQVLILHLFGDDESVSFDLTGISELFRLRYLHVTCNATLEVPQTQMRGLQYLETLKIDARVSAVPSDIVHLPSLLHLSLPVGTNLPNGIDHMTSLCTLEYFDINVNSMENVHSLGELTNLQDLRLTCSTVPSSYLKSKIDSMGSILANLSNLRSVTLKSSGILESEPYSMIISCDGLSSVSSPPALLQRFEWLPRICTFSSIPKWISHLNKLCILKIGLRELVSNDVAALRGLPALTVLSLYVRAKPAEKIVFSRAGFLVLKCFKFRCSVPWLEFEVDAMPNLLKLKLSFDAHGVDQHGTIPVGIVHLTGLKEISTKIWGAGYNERRAAKSALIAAIKMHSGCPTASIQCLDGMFSGKDDNNSGIQEEEHMALQKQQYNIMEEDLMEQHKVRQKGTWEDAHRRFSAFSDWKAVADKQPNSRVHHPCRVGKTTGLSTSRKWTAWLKTETQKYKSMDKDSNKQHGGLPKDHMDVADKQAASSNNRRIPRRTRKMSSRRMQVRVGSLQDLGFLDDGFSWRKYGQKDTMGSTYPRAYFRCTHRHVKGCLATKQVQRTSNDPLLFDVVHNGEHTCLDSVGSPATSGSQVTYEGINATAATSCGQVTLEEVSRGTPGVGFMSPAVFSSQVMSEVVSGSGSTAGFSGDEVGMPDPDRDGYEFDRV
