# Supplementary material for: An ankyrin-repeat and WRKY-domain-containing immune receptor confers stripe rust resistance in wheat
Source: Nat Commun. 2020 Mar 13;11:1353. doi: 10.1038/s41467-020-15139-6 (PMC7070047; doi:10.1038/s41467-020-15139-6)
Supplement: Supplementary file 6 — Source Data [file 41467_2020_15139_MOESM6_ESM.xlsx]

## Sheet: Fig. 3a
	Experiments	Treatment	Targets	Primers	CT_Actin	CT_Target	Power
	BSMV-VIGS	BSMV:GFP	YrU1	YrU1-1	20.095	23.275	0.110338
	BSMV-VIGS	BSMV:GFP	YrU1	YrU1-1	19.63	23.25	0.0818326
	BSMV-VIGS	BSMV:GFP	YrU1	YrU1-1	20.425	23.95	0.0860844
	BSMV-VIGS	BSMV:GFP	YrU1	YrU1-1	19.92	23.425	0.0880598
	BSMV-VIGS	BSMV:GFP	YrU1	YrU1-1	21.215	24.92	0.0761888
	BSMV-VIGS	BSMV:GFP	YrU1	YrU1-1	20.645	24.26	0.0816471
	BSMV-VIGS	BSMV:YrU1	YrU1	YrU1-1	25.99	31.345	0.0258702
	BSMV-VIGS	BSMV:YrU1	YrU1	YrU1-1	22.19	26.48	0.0570106
	BSMV-VIGS	BSMV:YrU1	YrU1	YrU1-1	20.82	25.03	0.0539986
	BSMV-VIGS	BSMV:YrU1	YrU1	YrU1-1	21.42	25.6	0.0551689
	BSMV-VIGS	BSMV:YrU1	YrU1	YrU1-1	21.41	25.38	0.0639358
	BSMV-VIGS	BSMV:YrU1	YrU1	YrU1-1	21.1	25.915	0.0341395

## Sheet: Fig. 4b-c
	Lines	Targets	Primers	CT_Actin	CT_Target	Power
	T0-1-1	YrU1	YrU1-2	26.1147	29.5367	0.0936496
	T0-1-2	YrU1	YrU1-2	26.0443	28.776	0.148538
	T0-1-3	YrU1	YrU1-2	25.1674	28.6501	0.0906981
	T0-2-1	YrU1	YrU1-2	25.8375	29.1159	0.104295
	T0-2-2	YrU1	YrU1-2	24.6681	28.4173	0.0738239
	T0-2-3	YrU1	YrU1-2	25.9791	28.2859	0.200258
	T0-3-1	YrU1	YrU1-2	25.5639	28.6927	0.11407
	T0-3-2	YrU1	YrU1-2	26.2717	28.5093	0.210827
	T0-3-3	YrU1	YrU1-2	25.8633	28.9327	0.121623
	T0-1-N	YrU1	YrU1-2	25.6259
	T0-2-N	YrU1	YrU1-2	25.4453
	T0-3-N	YrU1	YrU1-2	24.8348
	Bobwhite	YrU1	YrU1-2	26.21
	PI428309	YrU1	YrU1-2	25.5094	28.1809	0.15723
	PI428309	YrU1	YrU1-2	25.2412	27.8103	0.168659
	PI428309	YrU1	YrU1-2	25.2013	27.6307	0.185572
	T2-1	YrU1	YrU1-2	22.3103	25.0642	0.147329
	T2-1	YrU1	YrU1-2	21.5972	25.8702	0.0509091
	T2-1	YrU1	YrU1-2	20.9802	25.5089	0.0426417
	T2-1	YrU1	YrU1-2	22.6943	26.1772	0.0880009
	T2-1	YrU1	YrU1-2	22.2165	25.4558	0.105616
	T2-2	YrU1	YrU1-2	21.2255	25.3266	0.0576661
	T2-2	YrU1	YrU1-2	23.0697	25.9581	0.130366
	T2-2	YrU1	YrU1-2	21.8133	25.7986	0.0635877
	T2-2	YrU1	YrU1-2	23.3063	26.2448	0.127887
	T2-2	YrU1	YrU1-2	22.5784	25.8602	0.10332
	T2-3	YrU1	YrU1-2	21.2183	25.553	0.0494612
	T2-3	YrU1	YrU1-2	22.6394	26.8279	0.0477921
	T2-3	YrU1	YrU1-2	22.5122	26.1783	0.0770689
	T2-3	YrU1	YrU1-2	21.335	25.5104	0.0553299
	T2-3	YrU1	YrU1-2	22.9405	26.3399	0.0917555
	Bobwhite	YrU1	YrU1-2	20.1114
	Bobwhite	YrU1	YrU1-2	19.9942
	Bobwhite	YrU1	YrU1-2	20.3822
	PI428309	YrU1	YrU1-2	20.4692	26.2324	0.0184713
	PI428309	YrU1	YrU1-2	21.2325	25.3516	0.0573092
	PI428309	YrU1	YrU1-2	21.1448	25.1153	0.0630674
	PI428309	YrU1	YrU1-2	20.7202	25.673	0.0292693

## Sheet: Fig. s3
	Experiments	Treatment	Accessions	Targets	Primers	CT_Actin (Actin)	CT_Target	Power
	Pst	0dpi	PI428309	Tu-PR1	Tu-PR1	27.07	25.285	3.43531
	Pst	0dpi	PI428309	Tu-PR1	Tu-PR1	25.145	30.59	0.0248708
	Pst	0dpi	PI428309	Tu-PR1	Tu-PR1	26.28	32.195	0.0205908
	Pst	3dpi	PI428309	Tu-PR1	Tu-PR1	22.915	12.615	1260.03
	Pst	3dpi	PI428309	Tu-PR1	Tu-PR1	23.325	12.925	1361.12
	Pst	3dpi	PI428309	Tu-PR1	Tu-PR1	26.525	16.02	1459.07
	Pst	0dpi	G1812	Tu-PR1	Tu-PR1	24.39	24.18	1.61739
	Pst	0dpi	G1812	Tu-PR1	Tu-PR1	24.405	28.305	0.0677888
	Pst	0dpi	G1812	Tu-PR1	Tu-PR1	25.325	26.585	0.425994
	Pst	3dpi	G1812	Tu-PR1	Tu-PR1	23.655	20.905	8.99386
	Pst	3dpi	G1812	Tu-PR1	Tu-PR1	24.59	20.05	24.3022
	Pst	3dpi	G1812	Tu-PR1	Tu-PR1	22.91	22.415	1.50334
	Pst	0dpi	PI428309	Tu-PR2	Tu-PR2	24.795	31.775	0.00805549
	Pst	0dpi	PI428309	Tu-PR2	Tu-PR2	23.725	27.58	0.0688496
	Pst	0dpi	PI428309	Tu-PR2	Tu-PR2	24.825	33.005	0.00347045
	Pst	3dpi	PI428309	Tu-PR2	Tu-PR2	22.915	18.77	17.6509
	Pst	3dpi	PI428309	Tu-PR2	Tu-PR2	23.325	18.52	27.9548
	Pst	3dpi	PI428309	Tu-PR2	Tu-PR2	23.21	18.24	31.2214
	Pst	0dpi	G1812	Tu-PR2	Tu-PR2	24.39	27.655	0.103205
	Pst	0dpi	G1812	Tu-PR2	Tu-PR2	24.405	31.61	0.00665635
	Pst	0dpi	G1812	Tu-PR2	Tu-PR2	25.325	31.32	0.015943
	Pst	3dpi	G1812	Tu-PR2	Tu-PR2	23.655	27.73	0.0582072
	Pst	3dpi	G1812	Tu-PR2	Tu-PR2	24.59	26.035	0.368424
	Pst	3dpi	G1812	Tu-PR2	Tu-PR2	22.91	25.04	0.228458
	Pst	0dpi	PI428309	Tu-PR3	Tu-PR3	24.13	24.98	0.553296
	Pst	0dpi	PI428309	Tu-PR3	Tu-PR3	23.045	22.5	1.44714
	Pst	0dpi	PI428309	Tu-PR3	Tu-PR3	24.105	24.92	0.566622
	Pst	3dpi	PI428309	Tu-PR3	Tu-PR3	22.855	17.9	30.9687
	Pst	3dpi	PI428309	Tu-PR3	Tu-PR3	22.55	17.4	35.5122
	Pst	3dpi	PI428309	Tu-PR3	Tu-PR3	22.595	17.495	34.0318
	Pst	0dpi	G1812	Tu-PR3	Tu-PR3	23.615	23.36	1.19344
	Pst	0dpi	G1812	Tu-PR3	Tu-PR3	23.485	23.965	0.732547
	Pst	0dpi	G1812	Tu-PR3	Tu-PR3	24.505	24.84	0.790747
	Pst	3dpi	G1812	Tu-PR3	Tu-PR3	22.895	21.535	2.56956
	Pst	3dpi	G1812	Tu-PR3	Tu-PR3	23.925	21.625	4.90971
	Pst	3dpi	G1812	Tu-PR3	Tu-PR3	21.88	21.225	1.56019
	Pst	0dpi	PI428309	Tu-PR5	Tu-PR5	25.59	27.075	0.355584
	Pst	0dpi	PI428309	Tu-PR5	Tu-PR5	26.48	27.61	0.460342
	Pst	0dpi	PI428309	Tu-PR5	Tu-PR5	25.585	26.13	0.685305
	Pst	3dpi	PI428309	Tu-PR5	Tu-PR5	22.915	14.045	467.882
	Pst	3dpi	PI428309	Tu-PR5	Tu-PR5	23.325	14.06	615.47
	Pst	3dpi	PI428309	Tu-PR5	Tu-PR5	26.525	17.235	625.241
	Pst	0dpi	G1812	Tu-PR5	Tu-PR5	24.39	23.855	1.43477
	Pst	0dpi	G1812	Tu-PR5	Tu-PR5	24.405	25.825	0.367132
	Pst	0dpi	G1812	Tu-PR5	Tu-PR5	25.325	27.52	0.218869
	Pst	3dpi	G1812	Tu-PR5	Tu-PR5	23.655	22	3.09062
	Pst	3dpi	G1812	Tu-PR5	Tu-PR5	24.59	20.86	13.2835
	Pst	3dpi	G1812	Tu-PR5	Tu-PR5	22.91	20.675	4.70664

## Sheet: Fig. s7
	Experiments	Treatment	Accessions	Targets	Primers	CT_Actin	CT_Target	Power
	Pst	0dpi	PI428309	YrU1	YrU1-1	25.65	30.075	0.0465524
	Pst	0dpi	PI428309	YrU1	YrU1-1	26.465	31.56	0.0292585
	Pst	0dpi	PI428309	YrU1	YrU1-1	25.6	31.605	0.0155709
	Pst	1dpi	PI428309	YrU1	YrU1-1	26.385	31.195	0.0356489
	Pst	1dpi	PI428309	YrU1	YrU1-1	26.21	32.395	0.0137445
	Pst	1dpi	PI428309	YrU1	YrU1-1	26.385	32.035	0.019915
	Pst	2dpi	PI428309	YrU1	YrU1-1	25.77	30.575	0.0357726
	Pst	2dpi	PI428309	YrU1	YrU1-1	25.14	30.22	0.0295643
	Pst	2dpi	PI428309	YrU1	YrU1-1	25.05	30.65	0.0206173
	Pst	3dpi	PI428309	YrU1	YrU1-1	25.85	31.06	0.0270168
	Pst	3dpi	PI428309	YrU1	YrU1-1	25.165	29.455	0.0511189
	Pst	3dpi	PI428309	YrU1	YrU1-1	26.62	30.55	0.0656073
	Pst	0dpi	G1812	YrU1	YrU1-1	26.01	30.82	0.0356489
	Pst	0dpi	G1812	YrU1	YrU1-1	24.57	30.545	0.0158981
	Pst	0dpi	G1812	YrU1	YrU1-1	24.76	29.94	0.0275845
	Pst	1dpi	G1812	YrU1	YrU1-1	24.77	31.76	0.00786684
	Pst	1dpi	G1812	YrU1	YrU1-1	24.755	30.87	0.0144278
	Pst	1dpi	G1812	YrU1	YrU1-1	25.725	32.175	0.0114382
	Pst	2dpi	G1812	YrU1	YrU1-1	24.245	30.77	0.0108587
	Pst	2dpi	G1812	YrU1	YrU1-1	25.545	31.465	0.0165159
	Pst	2dpi	G1812	YrU1	YrU1-1	25.625	31.75	0.0143282
	Pst	3dpi	G1812	YrU1	YrU1-1	24.71	31.84	0.00713931
	Pst	3dpi	G1812	YrU1	YrU1-1	24.75	32.085	0.00619363
	Pst	3dpi	G1812	YrU1	YrU1-1	25.77	31.71	0.0162885
